# Supplementary material for: Utilizing the predictable binding kinetics of DNA-PAINT to denoise super-resolution images
Source: Nat Commun. 2026 Feb 5;17:2397. doi: 10.1038/s41467-026-69304-4 (PMC12982735; doi:10.1038/s41467-026-69304-4)
Supplement: Supplementary file 4 — Source Data [file 41467_2026_69304_MOESM4_ESM.xlsx]

## Sheet: Fig3b
List of times between binding events (frames)	Blinks linked with a gap=1 (frames)	Blinks linked with a gap=15 (frames)
	8	86
	11	375
	2	300
	2	2781
	86	61
	13	623
	375	35
	300	591
	2781	262
	61	38
	623	123
	5	3383
	35	474
	591	339
	262	773
	38	658
	123	1492
	5	63
	4	1268
	3383	1300
	474	411
	339	302
	4	770
	773	1794
	658	541
	1492	814
	63	27
	1268	2547
	2	568
	2	318
	3	190
	4	130
	1300	936
	411	254
	302	1056
	4	97
	5	210
	770	884
	1794	191
	541	394
	814	2373
	3	383
	2	759
	27	29
	3	178
	2	208
	2547	34
	568	39
	318	218
	190	1293
	3	399
	130	831
	936	51
	254	1364
	2	2324
	4	1090
	11	118
	1056	1542
	97	96
	210	523
	884	282
	191	990
	2	360
	15	56
	2	1055
	394	424
	8	213
	3	439
	7	226
	2373	684
	383	1623
	759	126
	29	678
	8	1626
	5	805
	178	328
	208	44
	34	383
	39	517
	218	458
	1293	2157
	399	71
	7	1270
	831	880
	51	1215
	1364	423
	2324	126
	4	2206
	1090	610
	118	727
	1542	2389
	96	205
	6	529
	5	1491
	523	1891
	282	2484
	990	849
	360	154
	56	1584
	1055	114
	5	1225
	424	972
	213	3193
	439	573
	5	41
	226	2119
	684	2144
	1623	19
	4	1153
	126	882
	678	195
	1626	567
	805	1016
	328	254
	44	437
	383	1921
	517	1593
	458	643
	2157	1460
	71	214
	1270	575
	880	1415
	1215	571
	423	391
	126
	2206
	610
	727
	2389
	205
	529
	1491
	1891
	2484
	2
	849
	154
	2
	1584
	114
	1225
	972
	3193
	573
	41
	2119
	2144
	19
	1153
	882
	195
	567
	1016
	254
	437
	1921
	1593
	643
	1460
	214
	575
	1415
	571
	391

## Sheet: Fig3c
Rate of change of RMSE (%)	Gap allowed between blinks (frames)	1	3	5	7	9	11	13	15	17	19	21	23	25	27
Cluster Number
1		-28.784	-6.0206	3.2631	0	2.3629	2.81562	0	0	3.18503	0	0	0	3.50478	3.7643
2		-60.7366	-9.98408	-9.66642	-12.6192	-6.88477	-0.111513	1.19472	0	0	0	2.42049	0	0	3.58532
3		-64.2058	-29.3313	-33.4581	-28.843	-11.8601	0	0	-0.554866	0	0	0	0.701402	1.82212	0
4		-62.2465	-19.2655	-24.8833	-9.65665	-4.59947	-11.7368	0	-4.68099	0	-0.878977	4.55681	0	0	3.21532
5		-42.2172	-22.3748	-8.03223	-8.13972	0	-7.96335	-3.74318	0	0	0	0	0	0	-6.68124
6		-14.1725	-9.23232	-5.39174	-3.19973	-0.868124	0.0502262	1.13183	3.4727	0	5.54667	0	10.2987	0	0
7		-22.5407	-11.9489	-5.88261	-2.86019	-5.39769	0	0	-2.48134	0	-4.32238	0	-3.05944	0	0
8		-28.8226	-13.0432	-28.3242	-7.52679	-2.80437	0.336969	0.782201	4.96282	2.43716	2.68274	0	0	0	2.89549
9		-49.7426	-29.352	-14.0076	-6.82383	0	-0.447856	0	0.20065	0	2.50869	2.32392	2.99806	0	0
10		-44.9088	-33.4652	-9.79942	-16.046	-5.82804	0	-5.07211	0	0	-2.14811	-3.17008	-0.83617	0.931005	0
11		-36.808	-35.314	-41.1796	-12.0503	-12.7135	-13.213	-13.2981	-4.31761	-4.1692	-3.96729	0	0	-9.66127	-1.95668
12		-14.2218	-4.3869	-0.831427	0	-0.36831	0	0	0	0	0	0	0.125746	0	0.723227
13		-41.0153	-21.2898	-13.4213	-11.7647	-7.68903	-5.46795	-3.41515	-3.13763	-2.77194	-2.28723	-2.24185	-0.388049	0.21933	1.25179
14		-29.4948	-5.7632	-7.50432	-7.72159	-3.09916	-6.14386	-2.97316	-6.80951	-1.18984	-1.13046	0	-1.0591	-0.987881	0
15		-47.5087	-33.1916	-13.607	-10.4214	-7.82802	-2.45198	0	2.34649	1.32486	3.37701	0	2.08103	2.18272	2.1699
16		-14.5597	-8.40703	-1.0444	0.449784	1.27808	3.56254	0	0	0	0	0	0	1.60178	0
17		-20.1701	-2.13665	-2.86916	1.53007	2.25748	2.95798	0	3.57861	0	0	0	0	0	0
18		-8.70133	-24.2514	-19.2617	0	-3.63152	1.3937	0	0	5.58772	0	0	0	0	0
19		-7.4711	-1.47616	-4.71626	-1.61711	-1.59457	0	-1.53179	0	0	0	0	-2.68691	0	0
20		-69.5806	-76.4443	-17.4978	-16.7855	-9.97629	-4.29774	-3.6644	0	-3.05134	0	0	0	-2.02957	-1.10499
21		-17.3542	-12.143	-6.79612	0	-5.3425	-1.80212	0	-1.8109	-1.81955	-1.80407	0	-1.7912	0	0
22		-28.7193	-34.3257	-17.5141	-12.1699	-18.3405	-4.94902	-15.6305	-21.1709	0	-4.72113	-4.0767	-3.08877	0.636294	0
23		-18.2759	-25.5196	-15.9572	-4.44775	-10.0996	0	-5.76811	0	-1.54275	-0.338866	0	-0.0503635	0	0.15127
24		-30.2282	-31.3793	-11.17	-2.79265	-3.53321	0	0.871843	0	1.87811	0	0	0	0	0
25		-18.8171	-6.18766	-5.95539	0	-10.5172	-3.90898	0	0	0	0	-2.79312	0	0	0
26		-42.9352	-16.5095	-4.65848	-3.74687	-1.39088	0	-1.63193	0	0	0	0	0	-0.219742	0
27		-46.0791	-18.3747	-2.40946	-0.966872	0	3.05677	3.5067	0	0	0	0	0	0	0
28		-50.5448	-42.1213	-33.7767	-10.0284	-5.13185	-3.29534	0	0	0	0	0	0	0	0
29		-30.3427	-12.7032	-6.58717	-22.5725	-2.75947	-2.48327	-3.8207	-1.14037	-0.512557	0.207658	0	0	0	0.939563
30		-5.87291	-2.71133	-2.4045	-3.9029	-3.30864	-1.23651	-0.578402	-1.04913	-0.452968	-0.395096	-0.319201	0	-0.241217	0
31		-19.9164	-4.16131	-1.37741	0	0.336721	0	0	0	0	0	0	0.459813	0	0
32		-17.1973	-18.2405	-4.69464	-1.64231	-5.21587	-7.54358	-3.99602	-6.16476	-4.12975	-2.02094	0	-1.96826	0	0
33		-9.20635	-18.2535	-32.932	-29.7975	-34.572	-7.00274	-6.67439	0	0	-11.0211	-3.1761	-0.65694	0	0
34		-20.721	-8.91407	-12.7917	-13.1921	-7.27446	-2.49371	-2.49979	0	-2.5136	-2.48552	0	0	-2.45899	0
35		-47.3194	-31.61	0	-9.21671	-3.75293	-2.87296	-1.69345	0	0	0	-0.299021	0	1.27487	2.89703
36		-36.7872	-14.3524	-18.9689	-11.8284	-9.22032	0	-6.22596	-6.17506	-5.9557	-2.82551	0	-2.69479	0	0
37		-78.1215	-30.6336	-6.49472	-3.87218	-0.444908	0	0	0	0.013304	0.522317	2.61128	0	0	4.55116
38		-21.6549	-6.67341	0.0553816	2.03264	5.23194	0	0	2.29026	0	0	0	2.49039	0	0
39		-41.0491	-16.5195	-1.90612	-1.71504	-2.79016	0	0	-1.026	-0.749806	-0.425034	-0.111793	0.217864	0	0.582674
40		-27.9727	-13.9724	-12.0949	-6.26041	-3.1539	0	-3.16826	-6.29177	-3.06873	0	0	0	0	0
41		-17.7213	-17.4527	-7.20011	-2.44697	-4.93426	-2.4579	-4.82436	0	-2.32135	0	-2.23167	0	0	-4.07344
42		-81.7278	-59.6576	-26.1217	-13.6803	-6.87379	-19.7469	0	-13.9172	0	0	-1.6069	0	0	0
43		-42.7418	-32.4643	-15.1826	-16.3665	-19.826	0	-8.14615	-2.59209	0	0	0	0	-2.5424	-2.43363
44		-28.1577	-20.696	-17.9931	-16.4456	-10.1986	-6.7276	-6.42796	-2.99448	0	-7.42959	0	-1.6815	0	0
45		-16.415	-3.14715	0.0738169	3.0057	1.98736	8.81007	0	0	0	0	3.87513	0	0	0
46		-62.3579	-48.1634	-14.1616	-3.2568	3.40519	3.43728	0	0	0	0	0	0	0	4.27529
47		-38.9776	-26.1191	-41.7066	-15.2827	-7.58375	0	-2.72585	0	0.910489	0	0	0	0	0
48		-47.9086	-10.9766	-11.1441	-7.33247	-6.99341	-6.31644	-2.73668	-2.35138	-1.88197	0	-1.31461	-0.645781	0.084683	0
49		-45.9454	-24.3107	-4.16144	-4.09579	-13.8848	-2.07603	0	-1.11581	0	0.0441904	1.37067	0	0	0
50		-77.7963	-43.0599	0	-0.491642	0	0	0	0	0	1.51394	0	0	0	0
51		-75.1227	-23.9736	-27.6296	-19.0557	-27.9241	-3.88548	-7.45753	0	-3.48391	-3.25514	-8.79396	-0.708438	0	0
52		-39.3593	-19.7481	-20.5275	-5.09414	-4.06151	-2.3938	-0.352049	0	0	0.285163	0	2.65402	2.38606	0
53		-29.3392	-35.0261	-15.4332	-4.73768	0	0	-4.31409	0	-3.68876	-2.7737	-1.52728	0	1.67531	3.36386
54		-20.8855	-8.61122	-10.2626	-11.9981	0	-9.94587	0	0	0	-3.40442	0	-6.70952	-3.12208	0
55		-41.2454	-30.5542	-14.5233	-3.58542	1.17705	1.19319	3.52865	0	1.83565	0	0	0	0	0
56		-24.5874	-24.649	-18.5427	-5.43103	-2.4157	-2.13553	0	-1.81719	-2.36967	0.258077	0	0	0	0
57		-51.6035	-17.6281	-4.49279	-1.72044	-1.26805	-0.748084	0.36554	0	1.14557	0	0	0	0	0
58		-42.2716	-8.6549	-15.8092	-19.8141	-2.99662	-2.73777	-2.37749	-3.1893	1.42159	2.4408	0	0	3.38669	4.30053
59		-36.667	-28.6708	-38.3245	-29.1407	-7.88397	-12.1571	-16.2214	-3.88309	-15.3331	0	-1.59436	0	0	0
60		-16.8653	-12.2359	-8.84378	-3.73656	0	-1.90247	-1.91284	0	-1.92753	0	-5.80329	-1.87945	0	0
61		-41.8234	-46.1981	-33.3317	-14.5479	-22.5672	-7.44373	-3.66041	0	-16.3151	-2.52941	-3.75718	-1.51126	0.255607	0.834915
62		-32.0129	-27.8614	-15.1024	-4.84661	-2.31658	-2.21709	-2.09712	0	-1.95614	-1.76612	-1.55358	0	0	-1.43198
63		-50.7806	-32.9581	-28.9466	-26.2247	-6.79116	-6.77574	-3.33702	-9.59413	-2.97001	0	0	-5.3489	-2.3163	0
64		-84.4461	-16.3112	-29.1429	-15.6799	-3.9675	-19.0153	-6.21222	-4.19762	-0.0174394	4.85877	8.06662	0	0	4.84001
65		-67.5938	-11.9313	-31.5959	-20.2343	-10.4842	-10.4543	-9.95813	0	-4.56944	0	-7.54568	-2.51179	-1.33616	0
66		-40.9164	-9.51636	-4.68719	-4.54399	-4.31897	-7.22419	0	0	0	-1.38598	-2.90842	0	0	0
67		-47.467	-33.0109	-33.2211	-4.35767	-7.23669	-2.38242	-1.18592	0.277881	0	0	1.86085	0	0	0
68		-29.9328	-20.3678	-14.8955	-11.1741	-25.424	-38.2479	0	0	0	0	0	0	0	0
69		-57.3506	-28.771	-13.9758	-14.9349	-10.4241	-15.9894	-5.28842	-10.1005	0	-4.60246	0	-7.43392	-2.31488	-1.03829
70		-33.4592	-2.35132	-11.6786	-6.33779	-3.51306	-1.40179	0	-1.12284	0	0	0	-0.821673	0	0
71		-23.9275	-21.0454	-9.32561	-4.68757	0	-6.83608	-4.16677	-1.86619	0	0	-1.69682	0	-1.4844	-2.36168
72		-45.8467	-8.59723	-2.98553	-6.13002	-6.24253	0	-3.11064	0	-8.9812	-5.08303	-2.00123	0	0	0
73		-25.649	-14.7694	-9.51239	-3.17893	-6.15978	0	0	0	-2.89618	-2.66425	-2.35286	0	0	0
74		-36.8793	-6.98323	-10.5406	-9.79926	-6.27382	-2.48486	-0.134595	0.404982	0	0.540852	0.762185	1.00413	1.22759	1.38044
75		-15.3733	-3.19985	-4.3488	-1.8381	0	0.0308159	0	0	0	1.09443	0	0	0	0
76		-35.9039	-11.0692	-11.8823	0	-15.7676	-3.20011	-6.34015	-3.09125	-3.00526	-10.2052	-1.76473	0	-1.30757	0
77		-74.7321	-20.0249	0	-13.4537	-18.8517	-5.22522	0	-4.2404	-2.86714	0	0	0	-0.802972	0
78		-16.4715	-11.7304	-6.58882	-14.6975	0	-3.98038	-4.08955	-8.46379	-4.25632	0	0	0	0	0
79		-35.6323	-42.9116	-13.2497	-7.09887	-19.0666	-7.96755	-4.0043	-7.88496	-7.39961	-3.31218	-5.27243	0	0	0
80		-51.6539	-15.762	-32.8837	-11.7026	-11.1206	0	0	0	0	-3.38256	0	0	-5.85918	0
81		-55.3289	-25.2468	-11.8599	-3.51527	-0.768887	0.834992	0	1.63986	2.40831	6.79389	0	0	0	3.6766
82		-37.7163	-25.6033	-17.6047	-9.93124	-10.6431	-13.9428	-2.78664	-2.74575	-2.69302	0	-2.63553	0	0	0
83		-45.4056	-30.7052	-10.5779	-15.19	-3.59597	-0.842753	0	-0.0889335	0	0	2.27712	2.39764	0	0
84		-40.7368	-11.7355	-9.58309	-2.62708	-2.06776	-0.750927	-0.531787	-0.274733	0.0162129	0	0	0	0.301369	0
85		-32.0809	-17.5887	-16.8485	-13.8758	-2.44617	0	0	0	-2.26017	0	0	0	-2.06071	0
86		-33.7688	-29.8524	-30.61	-15.1484	0	-3.43305	-3.1674	-5.18473	0	0	-2.89125	-0.283624	0	0.589353
87		-23.7953	-25.0227	-6.72851	-8.67519	0	0	0	-2.30292	0	0	0	0	-1.95972	0
88		-71.0763	-17.8338	-4.50932	-4.47388	-4.37445	-8.15283	-6.49729	0	0	-2.22419	0	0	0	0
89		-5.29067	-0.431992	0	-0.468189	0.0496363	0	0.303454	0	0	0	0	0	0	0.597082
90		-68.4724	-26.7787	-23.3224	-7.00078	-5.87597	-2.27036	-2.647	0.800443	0	7.51089	3.84343	0	0	4.3259
91		-49.1749	-52.9676	-6.77957	-6.92603	-21.0738	-6.74312	0	0	0	-6.33147	-9.75465	0	0	0
92		-9.52169	-19.5677	-14.7422	-7.76874	0	-10.6026	-5.25495	0	-5.11401	-7.01058	-2.04595	0	-1.85985	0
93		-7.33187	-2.07218	-4.40018	-2.28539	0	0	0	0	-2.33547	-2.34137	-2.29041	0	-2.15297	0
94		-16.4286	-9.62663	-4.83229	-0.824679	-0.317582	0	0	0	0.187951	0.77854	0	0	0	0
95		-23.399	-16.9929	-10.0576	-5.28464	0	-2.6705	-7.85276	0	-2.41725	0	0	-2.25911	0	-2.00841
96		-33.7944	-4.06022	-19.5514	-8.16306	0	0	-1.47765	3.15173	3.41549	0	0	0	0	0
97		-26.3607	-9.00248	-7.33892	0	-3.54274	-1.69616	-1.62493	-1.52042	0	0	0	-1.42917	0	0
98		-55.2323	-4.73781	-9.48901	-9.2175	-4.34234	-10.6209	0	-2.18513	0	0	0	0	-1.3341	0
99		-80.2327	-6.9776	-6.87181	0	-6.67236	-6.22274	0	0	0	-5.51915	0	0	0	0
100		-15.9247	-4.8434	-3.95139	-0.999764	-0.789654	0	-0.864604	0.00347361	0	0	0.311239	0	0	0
101		-48.0748	-39.5921	-23.3271	0	-24.0566	-10.3596	0	-3.90588	0	0	0	-2.58998	0	-2.02266
102		-45.539	-22.8425	-0.43674	0	0	0	0	1.16867	0	13.4025	0	0	0	0
103		-24.3028	-29.3519	-14.2919	-3.58787	-13.8415	-3.09509	-2.83854	0	-2.51478	0	-3.75104	0	0	0
104		-24.9621	-8.00279	-3.29239	-3.49441	-0.652081	-0.352079	-0.0387012	0	0.253675	0	0	0	0	0
105		-18.5549	-17.3709	-5.51968	-1.0179	0.544695	0	0	0	0	2.19553	3.89805	0	0	0
106		-32.0332	-6.66123	-7.12407	-3.71534	-15.2155	0	-3.57695	-3.23122	0	0	0	0	0	0
107		-82.0067	-40.6908	-6.36606	-19.8785	-20.5996	-6.80135	-6.63867	-12.0764	-4.8752	-3.60491	0	0	0	0
108		-45.5613	-28.5015	-8.5379	-10.6101	-2.26853	0	0	0	0	0	0	0	0	0
109		-34.698	-23.271	-26.825	-11.9371	-3.00101	-2.97766	-8.55908	0	0	0	-2.62398	0	0	0
110		-50.6934	-15.0126	-29.1012	-10.8667	-0.020689	0	3.06516	0	0	5.74825	0	0	0	3.70287
111		-72.5791	-23.5438	-25.9891	-20.943	-7.18378	-7.25379	-14.4631	-13.6928	0	-11.2728	-5.63385	0	0	0.462811
112		-14.6387	-13.5693	-5.63288	-8.37875	-7.66717	0	0	-4.15048	0	0	-1.60252	0	-1.19285	0
113		-63.3215	-15.423	-21.5029	0	-16.7152	-27.5758	-5.05906	-14.4547	-1.00796	0.423338	0	9.87668	0	5.47127
114		-38.934	-26.7859	-8.43761	-13.2503	-9.13088	-9.15249	-4.49402	-4.34312	0	0	0	0	0	0
115		-105.085	-12.533	-18.4245	-5.83754	-0.26492	0.733509	4.41567	3.43037	0	0	0	3.46457	0	0
116		-30.3222	-3.85496	-3.69101	0	-3.35292	0	0	0	0	0	0	0	0	0
117		-48.6243	-31.6075	-11.2553	-9.37065	-2.35766	0	0	-1.84678	-1.22145	-0.180649	0	1.06686	0	0
118		-95.41	-20.3558	-21.5921	-6.59612	0	-5.4759	0	0	-3.87273	0	3.46138	0	0	0
119		-68.487	-9.84433	-5.88014	-1.56711	0.208393	0.8556	1.27353	0	0	1.64599	4.41337	2.64819	0	0
120		-44.2865	-10.4515	0	0	0	0	0	-1.25764	0	0	0.117042	0	0	0
121		-32.6844	-33.7693	-23.9303	-8.75432	-5.92225	-11.5217	0	-5.17074	-4.25425	0	0	0	-3.61848	0
122		-24.0329	-17.3508	-13.6264	-15.1449	-2.61343	-2.60866	0	-2.648	-2.6392	-2.61996	-2.60026	-2.54112	-4.80335	0
123		-60.6451	-42.6443	-18.4217	-8.95631	-15.1011	0	0	-2.56448	0	-1.82138	0	-0.800099	0	0
124		-27.1161	-15.0088	-17.1917	-4.28982	-3.65677	-1.49382	0	-2.78706	0	-0.219632	0	0.1729	1.6219	0
125		-9.39386	-9.13988	-10.2422	0	-6.97213	-1.50237	-6.41344	-1.6737	0	-1.70699	0	-1.73886	0	-1.77415
126		-9.62096	-5.91474	-3.21322	-4.07798	-1.56877	0	-0.712429	0	0	0	0	0	0	0
127		-59.67	-37.8568	-61.709	-28.9288	-5.05726	-8.10748	-2.47315	-1.03246	2.98137	3.7299	0	0	0	0
128		-31.0936	-31.9326	-7.72268	-2.10866	0	-3.12479	-0.834356	-0.243587	0.430346	1.14105	0	1.86637	0	0
129		-43.4877	-18.9259	-14.9504	-7.31466	0	-6.83266	-4.02277	0	-1.81251	0	0	-1.65668	0	-2.61962
130		-15.1732	-20.6487	-20.9745	-13.2898	-14.2085	-7.07692	-2.28627	-4.35607	-5.58268	0	-1.48285	0	-2.19575	0
131		-6.99666	-4.92635	-5.45478	-1.10312	-2.14859	-1.01516	-0.954442	0	-0.874657	0	0	-0.777514	-0.637115	0
132		-22.6696	-11.4575	-8.90452	-2.8251	0	-5.04596	-1.97633	0	0	-1.42629	0	0	-0.654778	0
133		-41.5369	-34.32	-9.44645	-3.16785	-3.15182	-3.12232	-9.01607	-2.75149	-4.85619	-4.59592	-0.338377	0	0	0
134		-26.3461	-11.2085	-6.32067	-1.97489	-1.87719	-1.78187	-3.15761	-2.45772	-0.904464	-0.650157	-0.385795	-0.081563	0.197753	0
135		-53.3689	-39.4462	-24.3399	-9.70096	-4.70078	-12.5056	0	-3.2152	0	-2.49049	0	-1.97687	0.728706	0
136		-17.2683	-19.3463	-2.01917	-6.74493	-1.96799	-0.430501	0	0	0	0	0	0	0	0
137		-45.3661	-23.5559	-4.95531	-15.0218	-13.9425	-6.97917	0	0	0	-2.17317	0	-0.956904	0.504806	0
138		-22.7882	-14.4394	-14.3431	-8.73484	-4.4161	-4.39923	-6.34601	-1.98981	-6.69186	0	-1.20346	0	-1.61082	-0.322586
139		-42.8525	-43.5253	-12.1558	-18.9538	-30.0462	-4.55437	-3.43213	-1.90659	-0.450009	0	0	0	0	0
140		-25.0281	-7.28177	-5.27762	-1.14867	-1.04751	-1.72782	-0.638469	-0.452156	0	-0.291085	0.701658	0	0	0
141		-21.6395	-19.7372	-4.84321	-9.89049	-7.13059	-4.21805	-1.8105	0	0	0	-2.83307	0	0	0
142		-14.4482	-14.5557	-4.03303	-2.97708	-1.31812	0	0	0.915458	0	3.68195	0	0	0	0
143		-29.7404	-15.7114	-3.48304	-3.04976	-2.42953	-2.08424	0.225458	0.56163	0	0.902042	1.24751	1.3937	0	0
144		-38.6388	-17.0295	-29.6252	-23.1355	-3.75002	0	-3.69542	-10.2845	-7.9719	-1.82263	-1.32102	0	-0.701563	0
145		-2.76913	-8.54336	-2.80755	-5.25676	-4.11342	0	0	-1.31544	-0.398875	-0.182076	0	0	0	0
146		-34.0287	-13.7415	-25.2257	-10.2979	-9.56129	-9.50846	-0.599693	0	0	0	0	0	0	0
147		-27.6181	-9.81855	-9.80406	-2.24988	-2.088	-1.85006	-1.55493	-1.76122	0	0	0	0	0	0
148		-48.8083	-9.11471	-3.52215	-2.47141	-1.12524	0	0.414447	2.05028	0	0	3.55713	0	0	4.82186
149		-10.978	-8.21694	-4.09392	-9.27233	-3.38269	-5.28416	-3.58123	0	0	-1.79361	-1.77762	-1.74688	-1.68992	0
150		-13.0705	-7.25749	-6.85292	-5.73142	-2.00943	-4.12432	-2.09632	-4.16542	-2.01716	-1.9303	-3.37709	0	-2.2576	0
151		-57.5817	-18.5621	-26.8033	-16.8814	-9.00025	-4.7177	-3.43055	1.11457	3.97192	0	2.90006	7.24206	0	0
152		-34.5619	-30.0048	-21.4234	-12.0314	0	-6.64588	-0.926604	0	-0.407782	0	0.728618	1.17835	1.53225	0
153		-26.1699	-17.6035	-5.3524	-8.08171	-9.99594	-2.12918	-1.88799	-1.56872	-1.93025	-0.181525	0	0	0	0
154		-47.083	-33.7428	-40.9299	-8.93225	-3.00611	0	0	0	0	0	0	0	0	-1.93846
155		-9.42235	-3.11986	-6.05189	-7.69087	-0.982505	-1.58691	-0.572113	-0.416556	-0.111421	0.382235	0.600742	0.809997	0	0
156		-13.8637	-12.2118	-16.8375	-7.57744	-3.06093	1.10642	1.287	0	0	1.72098	2.14487	5.4286	3.21667	0
157		-18.3252	-14.8876	-15.0908	-2.71775	-2.78477	-2.85008	-2.89768	0	-2.96514	-3.01786	-6.18646	-3.12941	0	0
158		-12.113	-9.34901	-2.38399	0	-4.61581	0	0	0	0	0	0	0	0	-2.16874
159		-32.6562	-4.46234	-28.0077	-4.69346	-4.6071	-18.827	0	-1.92117	-0.973569	0	0	0	0	0
160		-69.381	-38.6496	-12.31	-12.7266	-25.2489	-10.5099	0	0	0	-6.22096	0	-0.448817	0	0
161		-36.1325	-12.9009	-13.3896	-10.1075	-4.2967	0	-1.82076	0	-2.79441	0	0	0	0	0
162		-33.9161	-18.6611	-8.79216	-4.45747	-15.1671	-1.9756	-6.82863	-1.32051	-1.14573	0	0	0	-1.02805	0
163		-25.5272	-26.7364	-15.7266	-10.6546	-7.61485	-12.1359	-12.6989	-8.37702	0	-3.9848	0	-7.043	0	-2.72573
164		-17.4886	-10.469	-10.6482	-4.7708	-5.07366	-2.63234	-8.2306	-2.7851	0	-2.74608	0	0	0	0
165		-26.2637	-7.83877	-4.40989	0.402736	4.52105	0	0	0	0	0	0	2.61281	0	0
166		-55.3379	-6.84177	-11.4682	-8.61466	-1.96205	-1.83806	0	-5.76326	0	0	0	0	-0.913432	-0.984418
167		-87.4176	-53.2823	-5.50616	-24.3131	-3.16884	0	-2.08104	2.58531	3.74951	0	0	0	0	0
168		-38.8574	-29.0276	-28.253	-8.24045	-8.06809	-3.89284	-3.73159	-3.51972	-3.2198	-2.97789	0	0	0	0
169		-36.5789	-5.95683	-18.4568	-8.94248	0	0	-2.80748	-5.142	-4.14198	-1.53783	-1.12932	0	0	0
170		-28.7516	-12.255	-13.6326	-2.06786	-1.68402	-1.22613	0	-0.7546	0.614596	0	0	0	1.29679	4.68888
171		-21.0875	-7.89142	-5.84835	-6.34223	-6.81893	-7.20938	-7.43151	-7.25081	-3.30782	0	0	0	-2.92482	0
172		-41.4731	-23.7975	-8.28806	0	-6.31346	-1.94939	0	0	0	-0.950709	0.226349	1.47928	2.62991	0
173		-44.9334	-25.3434	-24.2651	-20.0986	-3.52383	-3.1782	-4.76371	-1.54752	0.776041	0	1.85184	2.91012	0	3.86266
174		-14.3523	-7.85234	-2.86623	0	-1.35565	0	0.131026	2.33347	2.40235	0	0	0	0	0
175		-38.7537	-20.8203	-7.00732	-3.36875	0	-3.21298	0	-3	-6.56905	0	0	0	0	0
176		-52.3888	-27.8002	-21.0586	-11.1742	-15.2617	-7.56773	-10.6757	-3.19285	-2.92168	-2.56018	-2.12382	0	0	-2.33785
177		-81.5934	-50.3372	-14.8549	-7.07508	-12.1036	-4.08754	0	0	0	0	0	-2.06991	3.73373	0
178		-37.5752	-16.9977	-20.098	-4.20567	0	-1.02583	0	-1.42004	0	0	0	0	0	-1.08559
179		-18.3436	-10.591	-3.66517	-3.69128	-7.22314	0	-3.34997	0	0	0	0	0	-3.05067	0
180		-10.6821	-4.71474	-7.49889	-5.21586	-5.28194	-2.62148	-2.55305	0	0	-4.82499	0	0	-2.15158	0
181		-54.391	-7.76645	-7.39781	0	-6.64323	-2.81993	-2.35912	0	-1.7821	0	-1.10279	0	0.293086	0
182		-59.1224	-28.8541	-9.05139	-11.6195	-2.67296	-2.53276	0	0	-2.38145	0	-4.0589	-2.75377	0	-0.80261
183		-64.3141	-14.5532	-14.4729	-13.1977	-6.77776	-3.5642	-0.110281	0	1.13554	2.38339	3.47974	0	0	0
184		-17.0326	-26.4724	-15.3325	-0.537268	0.456907	1.54828	2.65834	3.75854	0	0	0	0	0	0
185		-34.0924	-10.4521	-11.1872	-2.88028	-8.82358	-5.92838	-5.80473	0	-5.53479	0	-7.16711	-3.39146	0	0
186		-34.5243	-17.3357	-13.7156	-9.17478	-6.65677	-1.95564	0.010741	0	0.599711	0	0	0	0	0
187		-15.5775	-24.8501	-14.2305	-17.4463	-4.26005	-4.34616	-2.18946	-4.37664	-4.27528	-2.05761	0	0	0	0
188		-29.509	-36.9816	-9.99612	-9.74095	-4.5393	-10.1675	0	0	0	0	0	0	0	0
189		-28.9616	-10.545	-3.32096	-5.79847	-3.63567	0	0	0	0.0152434	0	0	0	0	0
190		0.0610277	0.0544079	0.0438477	0.0378004	0.0303865	0.0285762	0.0267293	0.0257989	0.023939	0.0221222	0.0212478	0.0212478	0.0212478	0.0212478
191		0.0623108	0.0501285	0.0348612	0.0307345	0.0267131	0.0248391	0.0206417	0.0206417	0.0206417	0.0206417	0.0206417	0.0206417	0.0206417	0.0206417
192		0.0528929	0.0379108	0.0324558	0.0307379	0.0277383	0.0258575	0.0258575	0.0258575	0.0258575	0.0258654	0.0258654	0.0258654	0.0258654	0.0258654

## Sheet: Fig4b
Cluster Number	Number of binding events per cluster
1	122
2	70
3	56
4	86
5	67
6	69
7	115
8	96
9	116
10	116
11	87
12	71
13	89
14	84
15	90
16	85
17	95
18	92
19	79
20	86
21	75
22	85
23	82
24	59
25	70
26	64
27	57
28	103
29	73
30	72
31	95
32	51
33	63
34	125
35	75
36	83
37	92
38	72
39	78
40	73
41	74
42	67
43	109
44	50
45	59
46	81
47	84
48	81
49	98
50	76
51	79
52	135
53	90
54	79
55	103
56	90
57	50
58	104
59	106
60	87
61	82
62	87
63	92
64	165
65	155
66	141
67	93
68	83
69	44
70	97
71	98
72	70
73	124
74	86
75	37
76	102
77	89
78	61
79	116
80	53
81	96
82	118
83	71
84	62
85	92
86	64
87	89
88	100
89	93
90	64
91	108
92	96
93	128
94	107
95	87
96	67
97	114
98	78
99	69
100	127
101	97
102	89
103	87
104	67
105	80
106	95
107	47
108	90
109	60
110	67
111	84
112	115
113	65
114	71
115	101
116	48
117	40
118	75
119	102
120	48
121	113
122	116
123	41
124	136
125	102
126	64
127	99
128	71
129	71
130	82
131	48
132	59
133	71
134	52
135	74
136	92
137	59
138	61
139	101
140	59
141	69
142	110
143	61
144	26
145	111
146	79
147	70
148	96
149	72
150	66
151	104
152	137
153	102
154	93
155	70
156	83
157	119
158	121
159	116
160	90
161	110
162	89
163	71
164	65
165	62
166	115
167	72
168	56
169	76
170	54
171	73
172	118
173	79
174	52
175	88
176	103
177	78
178	85
179	87
180	89
181	129
182	87
183	54
184	92
185	87
186	58
187	159
188	70
189	65
190	105
191	57
192	53
193	84
194	105
195	80
196	77
197	48
198	63
199	95
200	80
201	90
202	141
203	97
204	87
205	136
206	99
207	102
208	128
209	81
210	100
211	110
212	67
213	75
214	99
215	99
216	54
217	79
218	91
219	62
220	70
221	105
222	50
223	114
224	121
225	99
226	112
227	100
228	76
229	58
230	42
231	74
232	83
233	92
234	50
235	82
236	84
237	64
238	111
239	94
240	59
241	131
242	59
243	30
244	87
245	56
246	80
247	75
248	84
249	106
250	116
251	41
252	91
253	66
254	80
255	74
256	100
257	56
258	38
259	94
260	77
261	83
262	118
263	63
264	76
265	85
266	104
267	81
268	72
269	43
270	36
271	114
272	71
273	36
274	95
275	56
276	59
277	61
278	59
279	40
280	104
281	58
282	38
283	61
284	83
285	65
286	63
287	59
288	65
289	89
290	71
291	68
292	85
293	79
294	69
295	94
296	72
297	43
298	59
299	82
300	37
301	85
302	119
303	53
304	76
305	44
306	47
307	80
308	87
309	56
310	64
311	79
312	92
313	106
314	76
315	73
316	118
317	58
318	81
319	68
320	76
321	50
322	91
323	72
324	113
325	61
326	102
327	36
328	58
329	53
330	32
331	123
332	86
333	75
334	116
335	85
336	73
337	111
338	103
339	57
340	66
341	81
342	69
343	93
344	36
345	52
346	133
347	95
348	88
349	91
350	73
351	81
352	84
353	91
354	89
355	108
356	102
357	73
358	83
359	78
360	49
361	94
362	49
363	76
364	106
365	94
366	132
367	91
368	58
369	36
370	85
371	95
372	96
373	122
374	63
375	57
376	120
377	68
378	85
379	126
380	130
381	104
382	110
383	96
384	76
385	95
386	63
387	80
388	93
389	75
390	79
391	147
392	142
393	71
394	72
395	93
396	83
397	111
398	52
399	54
400	77
401	109
402	89
403	129
404	81
405	85
406	117
407	98
408	73
409	94
410	47
411	52
412	68
413	66
414	69
415	86
416	123
417	86
418	177
419	101
420	132
421	93
422	65
423	72
424	72
425	73
426	80
427	75
428	108
429	101
430	72
431	64
432	49
433	103
434	86
435	23
436	100
437	120
438	32
439	72
440	100
441	32
442	117
443	91
444	53
445	120
446	75
447	82
448	103
449	123
450	65
451	86
452	55
453	56
454	74
455	105
456	57
457	89
458	47
459	70
460	82
461	70
462	50
463	121
464	117
465	73
466	91
467	47
468	47
469	82
470	109
471	86
472	61
473	84
474	84
475	66
476	42
477	37
478	52
479	61
480	29
481	107
482	114
483	82
484	81
485	81
486	51
487	123
488	89
489	65
490	63
491	68
492	61
493	93
494	113
495	105
496	92
497	80
498	48
499	134
500	107
501	117
502	80
503	44
504	89
505	86
506	63
507	89
508	91
509	93
510	63
511	104
512	70
513	66
514	83
515	100
516	90
517	103
518	69
519	81
520	116
521	63
522	51
523	96
524	85
525	104
526	66
527	95
528	67
529	87
530	97
531	55
532	138
533	61
534	72
535	81
536	70
537	50
538	100
539	92
540	97
541	100
542	90
543	73
544	84
545	48
546	62
547	103
548	82
549	53
550	87
551	59
552	37
553	83
554	125
555	101

## Sheet: Fig4c
Significance level (%)	Non-rejected clusters (%)
0.1	97.8378
0.302041	96.5766
0.504082	95.8559
0.706122	94.7748
0.908163	94.2342
1.1102	94.2342
1.31224	93.6937
1.51429	93.1532
1.71633	92.7928
1.91837	92.0721
2.12041	91.7117
2.32245	90.8108
2.52449	90.6306
2.72653	90.0901
2.92857	89.5495
3.13061	89.3694
3.33265	89.009
3.53469	88.4685
3.73673	87.9279
3.93878	87.027
4.14082	86.6667
4.34286	86.6667
4.5449	86.6667
4.74694	86.3063
4.94898	86.3063
5.15102	86.1261
5.35306	86.1261
5.5551	86.1261
5.75714	86.1261
5.95918	85.9459
6.16122	85.4054
6.36327	85.2252
6.56531	85.2252
6.76735	85.045
6.96939	85.045
7.17143	85.045
7.37347	84.5045
7.57551	84.3243
7.77755	84.3243
7.97959	83.964
8.18163	83.4234
8.38367	83.0631
8.58571	82.3423
8.78776	82.1622
8.9898	81.4414
9.19184	81.0811
9.39388	80.7207
9.59592	80.5405
9.79796	80.3604
10	80.3604

## Sheet: Fig4e
Number of binding events per cluster		Rejected clusters (%)	Standard deviation (n=7)		Number of clusters (%)	Standard deviation (n=7)
5		32.8822	3.6117		5.78656	0.862474
6		44.1295	6.27894		2.84681	0.479207
7		55.1955	5.04664		1.58879	0.310813
8		63.2082	5.70495		0.9824	0.155785
9		70.6086	7.2689		0.57461	0.12585
10		75.718	8.67929		0.415355	0.0862053
11		83.5329	6.52341		0.249052	0.0893665
12		93.4156	5.07185		0.185543	0.0392303
13		89.3913	7.44582		0.135855	0.0331622
14		95.474	4.52603		0.0946639	0.0299678
15		93.0037	6.99634		0.0732847	0.0351191

## Sheet: Fig4f
Minimum number of binding events per cluster		Rejected clusters (%)	Standard deviation (n=7)
5		93.0336	1.65375
6		96.9349	0.90506
7		98.5459	0.461284
8		99.2667	0.242465
9		99.6324	0.149266
10		99.8062	0.0794272
11		99.9088	0.0407228
12		99.9505	0.0202938
13		99.9639	0.0111033
14		99.9778	0.0113177
15		99.9822	0.0106701

## Sheet: Fig5b
	Binding Events=117 Rejected		Binding events=117 Accepted		Binding events= 8 Rejected		Binding events=8 Accepted
Times between binding events (frames)
	1692		140		13696		3088
	117		418		2911		15305
	733		96		7		401
	231		50		12		11494
	1078		1003		31		6525
	505		1686		18		8768
	214		393		10626		1361
	203		380
	42		78
	103		982
	1011		41
	651		51
	27		217
	31		258
	8		176
	840		908
	1301		162
	344		28
	62		707
	82		340
	682		2201
	217		614
	68		61
	95		115
	1027		15
	2215		1103
	2899		1273
	283		602
	457		491
	137		112
	302		395
	260		1081
	750		658
	1074		341
	704		157
	74		230
	589		458
	199		92
	1532		373
	1463		73
	702		946
	479		368
	115		230
	462		224
	247		555
	193		504
	359		760
	1705		710
	214		381
	206		131
	947		39
	303		1866
	1025		217
	581		1894
	99		235
	133		1092
	662		1115
	19		108
	18		96
	16		558
	6		105
	6		18
	13		333
	15		349
	14		100
	10		647
	11		270
	45		670
	10		794
	10		2650
	6		730
	6		136
	1067		84
	157		1430
	64		26
	495		1698
	48		284
	113		129
	7		157
	288		341
	1251		117
	66		252
	106		1298
	2027		461
	560		758
	211		681
	253		57
	817		92
	573		648
	713		1194
	383		186
	542		559
	235		133
	195		203
	758		20
	79		62
	598		46
	835		1281
	367		899
	802		333
	709		477
	340		100
	431		587
	2281		633
	50		1144
	544		578
	621		1206
	2345		193
	665		401
	1740		537
	185		815
	164		41
	133		580
	2206		809
	30		6
	289		285

## Sheet: Fig5c
Minimum number of binding events per cluster		Rejected clusters (%)	Rejection rate (%/binding event)
5		82.6141	6.56635
6		89.1805	3.46972
7		92.6502	1.84057
8		94.4907	1.29337
9		95.7841	0.945156
10		96.7293	0.721303
11		97.4506	0.584504
12		98.0351	0.422833
13		98.4579	0.211416
14		98.6693	0.211416
15		98.8061	0.19898
16		98.9802	0.174108
17		99.229	0.174108
18		99.4279	0.111926
19		99.5025	0.0746176
20		99.6145	0.0746176
21		99.6891	0.0497451
22		99.7388	0.0497451
23		99.7513	0.0124363
24		99.801	0.0124363
25		99.8135	0.0124363
26		99.8259	0.0124363
27		99.8259	0.0124363
28		99.8508	0.0124363
29		99.8632	0.0124363
30		99.9129	0.0124363

## Sheet: Fig5d
Minimum number of binding events per cluster		Rejected clusters (%)	Rejection rate (%/binding event)
5		47.0155	6.80535
6		53.8209	4.57502
7		58.3959	3.41697
8		61.8129	2.8022
9		64.6151	2.53056
10		67.1456	2.06591
11		69.2115	1.80142
12		71.0129	1.57981
13		72.5928	1.57981
14		74.1726	1.21524
15		75.3878	1.02223
16		76.2599	0.872114
17		77.2822	0.786332
18		77.9827	0.70055
19		78.769	0.593323
20		79.3481	0.579026
21		79.9414	0.507542
22		80.3917	0.450354
23		80.8993	0.428908
24		81.3282	0.32883
25		81.657	0.300236
26		81.9573	0.300236
27		82.2003	0.300236
28		82.5005	0.300236
29		82.8651	0.300236
30		83.2368	0.264494

## Sheet: Fig5e
Minimum number of binding events per cluster		Rejected clusters (%)	Rejection rate (%/binding event)
5		2.35294	0.0420168
6		2.39496	0.0420168
7		2.43697	0.0420168
8		2.47899	0.0420168
9		2.64706	0.168067
10		2.68908	0.168067
11		2.85714	0.168067
12		3.06723	0.210084
13		3.19328	0.252101
14		3.48739	0.294118
15		3.7395	0.294118
16		4.11765	0.336134
17		4.45378	0.378151
18		4.70588	0.420168
19		5.54622	0.420168
20		5.96639	0.546218
21		6.55462	0.420168
22		6.84874	0.462185
23		7.39496	0.462185
24		7.60504	0.462185
25		8.06723	0.462185
26		8.78151	0.546218
27		8.94958	0.714286
28		9.4958	0.546218
29		10.5042	0.672269
30		11.4706	0.672269

[truncated: 12 more sheets: Fig5f, SuppFig2a, SuppFig2b, SuppFig3b, SuppFig3c, SuppFig3d, SuppFig4b, SuppFig4c, SuppFig4d, SuppFig5c, SuppFig5d, SuppFig5e]
